# Supplementary material for: Association between adipokines and thyroid carcinoma: a meta-analysis of case-control studies
Source: BMC Cancer. 2020 Aug 20;20:788. doi: 10.1186/s12885-020-07299-x (PMC7441682; doi:10.1186/s12885-020-07299-x)
Supplement: Supplementary file 1 — Additional file 1 Supplemental Table 1 Newcastle-Ottawa Quality Assessment Scale—Case-control Studies. [file 12885_2020_7299_MOESM1_ESM.xlsx]

## Sheet: Sheet1
The NOS evalution tool included:
Selection
1) Is the case definition adequate ?
a) yes, with independent validation (one score)
b) yes, eg record linkage or based on self reports
c) no description
2) Representativeness of the cases
a) consecutive or obviously representative series of cases (one score)
b) potential for selection biases or not stated
3) Selection of Controls
a) community controls (one score)
b) hospital controls
c) no description
4) Definition of Controls
a) no history of disease (endpoint) (one score)
b) no description of source
Comparability
1) Comparability of cases and controls on the basis of the design or analysis
a) study controls for _______________ (Select the most important factor.) (one score)
b) study controls for any additional factor (one score) (This criteria could be modified to indicate specific control for a second important factor.)
Exposure
1) Ascertainment of exposure
a) secure record (eg surgical records) (one score)
b) structured interview where blind to case/control status (one score)
c) interview not blinded to case/control status
d) written self report or medical record only
e) no description
2) Same method of ascertainment for cases and controls
a) yes (one score)
b) no
3) Non-Response rate
a) same rate for both groups (one score)
b) non respondents described
c) rate different and no designation
