# Supplementary material for: Association between adipokines and thyroid carcinoma: a meta-analysis of case-control studies
Source: BMC Cancer. 2020 Aug 20;20:788. doi: 10.1186/s12885-020-07299-x (PMC7441682; doi:10.1186/s12885-020-07299-x)
Supplement: Supplementary file 2 — Additional file 2 Supplemental Table 2 Quality assessment according to the Newcastle-Ottawa Scale. [file 12885_2020_7299_MOESM2_ESM.xlsx]

## Sheet: Sheet1
Supplemental Table Quality assessment according to the Newcastle-Ottawa Scale
First author, Year	Selection	Comparability	Exposure	Total
L. Kayser, 1996 [33]	0	1	1	2
Cao Guangyao, 1998 [24]	0	1	1	2
M.Trovato, 2003 [23]	4	1	2	7
Zhao Jianqiang, 2007 [25]	4	1	2	7
Melih Akinci, 2009 [41]	4	1	2	7
Wang Jingxia, 2009 [26]	4	1	2	7
Zhuang Xiaoming, 2010 [27]	3	1	2	6
Yu Xiao, 2011 [28]	4	1	2	7
Hou Sen, 2013 [29]	4	1	2	7
Snezana Zivancevic-Simonovic, 2014 [42]	3	1	2	6
Xu Xiaocheng, 2014 [30]	4	1	2	7
Xeni Provatopoulou, 2014 [43]	4	1	2	7
Sun Qinnuan, 2014 [31]	3	1	2	6
Zhang Zijie, 2014 [32]	4	1	2	7
Zhong Xiuxiu, 2014 [33]	4	1	2	7
Zhang Bo, 2014 [34]	3	1	2	6
Hu Jinhua, 2015 [35]	3	1	2	6
Snezana Zivancevic-Simonovic, 2015 [44]	3	1	2	6
Yan-Lan Fan, 2015 [45]	4	1	2	7
Wang Xinzheng, 2015 [36]	4	1	2	7
Song Runbo, 2015 [37]	4	1	2	7
Kemal Beksac, 2016 [46]	3	1	2	6
Toral P. Kobawala, 2016-1 [47]	4	1	2	7
Toral P. Kobawala, 2016-2 [48]	3	1	2	6
Raziyeh Abooshahab, 2016 [20]	3	1	2	6
Zhang Bo, 2016 [38]	4	1	2	7
Zhou Xiaodong, 2016 [39]	3	1	2	6
Ma Xiaokai, 2016 [22]	4	1	2	7
Mariana Bonjiorno Martins, 2017 [49]	3	1	2	6
Sun Zhenhua, 2017 [21]	3	1	2	6
